# Supplementary material for: Social Marketing to Enhance Community Empowerment and Ownership for a Successful Implementation of the “Big Catch-Up” in Togo in 2025: A Mixed-Methods Study
Source: Vaccines (Basel). 2026 May 18;14(5):447. doi: 10.3390/vaccines14050447 (PMC13211708; doi:10.3390/vaccines14050447)
Supplement: Supplementary file 1 [file vaccines-14-00447-s001.zip]

Archive with 1 entries (1 files):
- vaccines-4246172-supplementary.pdf
